# Supplementary material for: Samplify: a versatile tool for image‐based segmentation and annotation of seed abortion phenotypes
Source: New Phytol. 2026 Feb 15;250(3):1964–78. doi: 10.1111/nph.70979 (PMC13062712; doi:10.1111/nph.70979)
Supplement: Supplementary file 2 — Table S1 A list of all computed seed shape parameters used by Samplify to predict seed abortion. Table S2 Accuracy of training and validation data from Samplify prediction using different training set sizes. Table S3 Samplify annotated seeds and test statistics complementary to Fig. 3(c). Table S4 Manually annotated seeds and test statistics, complementary to Fig. 3(d). Table S5 Total seeds counts per picture, counted manually and with Samplify. Table S6 Seedling establishment results, complementary to Fig. 3(f). Table S7 Samplify annotated seeds in categories, complementary to Fig. 4(a,b). Table S8 Reproducibility calculation results per seed population and abortion category, complementary to Fig. 4(b). Table S9 Relative Samplify prediction results for each category and seed population at different lighting condition, complementary to Fig. 4(d). Table S10 Relative Samplify prediction results for each category and seed population at different resolutions complementary to Fig. S3. Table S11 Samplify annotated seeds and test statistics for the triploid block suppressor mutants, complementary to Fig. 5(a). Table S12 Seedling establishment results for triploid block suppressor mutants, complementary to Fig. 5(b). Table S13 Samplify annotated seeds and test statistics for the triploid block in different accessions, complementary to Fig. 5(c). Table S14 Seedling establishment results for triploid block in different accessions, complementary to Fig. 5(d). Table S15 Average seed size values of all used accession pictures complementary to Fig. 5(f). Table S16 Average seed size values per seed category of all used accession pictures, complementary to Figs 5(f) and S4. Table S17 Mean Grey value of all used accession pictures, complementary to Fig. 5(g). Table S18 Mean Grey value per seed category of all used accession pictures, complementary to Figs 5(g) and S4. Please note: Wiley is not responsible for the content or functionality of any Supporting Information supplied by the [file NPH-250-1964-s002.xlsx]

## Sheet: Article_Information
New Phytologist Supporting Information
Article title: Samplify: A versatile tool for image-based segmentation and annotation of seed abortion phenotypes
Authors: Heinrich Bente, Ronja Lea Jennifer Müller, Andreas Donath, Dirk Walther, Claudia Köhler
Article acceptance date: 20 January 2026

## Sheet: Table S1
Table S1: A list of all computed seed shape parameters used by Samplify to predict seed abortion.
Category	Feature Name	Formula	Input Parameters	Description
Morphology	Area	cv2.contourArea	Seed mask	Number of pixels within the seed contour (seed size).
	Perimeter	cv2.arcLength	Seed mask	Length of the seed contour boundary.
	Hull Area	cv2.contourArea	Convex hull	Area enclosed by the convex hull of the seed.
	Hull Perimeter	cv2.arcLength	Convex hull	Perimeter of the convex hull.
	Circularity		Area, Perimeter	Closeness of shape to a circle (1 = perfect circle).
	Eccentricity		Major axis (a), Minor axis (b) of fitted ellipse	Deviation from circularity (ellipse-based).
	Complexity		Perimeter, Area	Shape complexity (higher = more irregular).
	Solidity		Area, Hull Area	Compactness of shape vs. convex hull.
	Overlap Ratio		Seed Mask, cv2.fitEllipse	Intersection over Union of the seed shape to the ellipse fitted to its contour.
Position	Centroid Coordinates	cv2.moments	cv2.moments	Geometric center of the seed.
	Bounding Box Coordinates	cv2.boundingRect	cv2.boundingRect	Top-left corner, width, and height of the bounding box.
	Contour Points	–	Contour extraction	Set of (x, y) coordinates outlining the seed.
Color	Mean Grayscale Intensity		Grayscale image, Seed mask, Pixel Intensity (I)	Average grayscale intensity (brightness).
	R/G/B Mean		RGB image, Seed mask, Pixel Intensity (I)	Average pixel value in red, green, and blue channels.
	R/G/B Min	–	RGB image, Seed mask	Minimum pixel value in each RGB channel.
	R/G/B Max	–	RGB image, Seed mask	Maximum pixel value in each RGB channel.
	Contour Intensity Mean		Grayscale image, Contour Pixel Intensity (I)	Mean of pixel values along the seed contour.
	Contour Intensity Var		Grayscale image, Contour Pixel Intensity (I)	Variance of intensity values along the contour.
	Color Moment: Mean		RGB image, Seed mask, Pixel Intensity (I)	First moment of intensity distribution.
	Color Moment: Variance		RGB image, Seed mask, Pixel Intensity (I), mean intensity (µ)	Second moment, describing spread of intensity.
	Color Moment: Skewness		RGB image, Seed mask, Pixel Intensity (I), mean intensity (µ), standard deviation (s)	Third moment, indicating asymmetry of intensity distribution.
Texture	GLCM Contrast		GLCM from grayscale image	Measures intensity variation in local texture.
	GLCM Energy		GLCM from grayscale image	Reflects uniformity (higher = more regular texture).
	GLCM Homogeneity		GLCM from grayscale image	Quantifies how close intensity values are to each other.
	GLCM Correlation		GLCM from grayscale image	Pixel intensity correlation in texture.
	Fourier Energy		Fourier Transform (numpy.fft.fft2)	Texture patterns.

## Sheet: Table S2
Table S2: Accuracy of trainings and validation data from Samplify prediction using different trainings set sizes. Train_size: Number of seeds for each trainings set size; mean_train: Mean accuracy for trainings set prediction: std_train: Standard deviation of accuracy for trainings set prediction; ci95_train: 95% confidence interval for trainings set prediction; mean_val: Mean accuracy for valida…
train_size	mean_train	std_train	ci95_train	mean_val	std_val	ci95_val
105	0.994603	0.0059625	0.00213365	0.772349	0.0146613	0.00524647
210	0.99254	0.00568731	0.00203518	0.795155	0.008527	0.00305135
315	0.986984	0.00522971	0.00187143	0.809399	0.00824721	0.00295123
420	0.982143	0.00611837	0.00218943	0.810946	0.00635478	0.00227403
525	0.974984	0.00694441	0.00248502	0.818138	0.00649609	0.0023246
631	0.970893	0.00471748	0.00168813	0.820624	0.00630471	0.00225611
736	0.964946	0.00530917	0.00189986	0.821702	0.00552479	0.00197702
841	0.962069	0.00645523	0.00230998	0.825786	0.00456083	0.00163207
946	0.955849	0.00518371	0.00185497	0.826256	0.00537817	0.00192456
1051	0.953949	0.0059267	0.00212084	0.827334	0.00434625	0.00155529
1576	0.94025	0.00528539	0.00189135	0.833841	0.00422349	0.00151136
2102	0.929718	0.00416791	0.00149147	0.836187	0.00479007	0.00171411
2627	0.921406	0.00330909	0.00118414	0.83757	0.00434056	0.00155325
3153	0.916397	0.00343675	0.00122983	0.839105	0.00368666	0.00131925
3678	0.91131	0.0038803	0.00138855	0.840576	0.00303837	0.00108727
4204	0.906486	0.00357417	0.001279	0.840677	0.00299811	0.00107286
4729	0.903242	0.00339143	0.00121361	0.841641	0.00301792	0.00107995
5254	0.900279	0.0032757	0.00117219	0.843062	0.00262431	0.000939098
6305	0.895924	0.00269914	0.000965873	0.842986	0.00304001	0.00108785
8407	0.88818	0.00176178	0.000630446	0.844723	0.00237304	0.00084918

## Sheet: Table S3
Table S3: Samplify annotated seeds and test statistics complementary to Fig. 3C. Model-estimated probabilities (± SE) that a seed from each genotype falls into the indicated phenotype category (Normal, partially collapsed, fully collapsed), based on a quasi-multinomial logistic regression model. Lower and upper confidence limits (lower.CL, upper.CL) represent 95% confidence intervals on the proba…
Image Name	Total	Normal	Partially Collapsed	Fully Collapsed	%Normal	%Partially Collapsed	%Fully Collapsed	%High Confidence Prediction(>0.7)	Avg. Prediction Confidence (%)	Genotype		Genotype	Condition	prob	SE	lower.CL	upper.CL	Letters
xhb720	105	105	0	0	100	0	0	94.29	89.37	F1 Col-0 × Col-0		Col2x	Normal	0.980985	0.00934712	0.955034	1.00694	b
xhb721	203	202	1	0	99.51	0.49	0	95.57	89.79	F1 Col-0 × Col-0		Col3x	Normal	0.0432822	0.0142249	0.00378746	0.0827769	a
xhb722	252	245	4	3	97.22	1.59	1.19	88.49	83.78	F1 Col-0 × Col-0		Col2x	Partially	0.0095073	0.00664136	-0.00893206	0.0279467	a
xhb723	151	8	28	115	5.3	18.54	76.16	65.56	78	F1 Col-0 × 4x Col-0		Col3x	Partially	0.212804	0.0286111	0.133367	0.292241	b
xhb724	154	1	18	135	0.65	11.69	87.66	62.99	75.91	F1 Col-0 × 4x Col-0		Col2x	Aborted	0.00950733	0.00664137	-0.00893206	0.0279467	a
xhb725	178	3	23	152	1.69	12.92	85.39	69.1	80.3	F1 Col-0 × 4x Col-0		Col3x	Aborted	0.743914	0.0305111	0.659201	0.828626	b
xhb749	207	204	0	3	98.55	0	1.45	93.24	88.74	F1 Col-0 × Col-0
xhb750	204	202	1	1	99.02	0.49	0.49	90.69	84.02	F1 Col-0 × Col-0
xhb751	186	177	5	4	95.16	2.69	2.15	90.86	86.17	F1 Col-0 × Col-0
xhb752	220	9	91	120	4.09	41.36	54.55	34.09	66.57	F1 Col-0 × 4x Col-0		Pairwise	Condition	estimate	SE	df	t.ratio	p-value
xhb753	229	8	40	181	3.49	17.47	79.04	54.59	72.72	F1 Col-0 × 4x Col-0			Normal	0.937703	0.0170211	4	55.0907	6.49956e-07
xhb754	177	19	36	122	10.73	20.34	68.93	54.24	71.63	F1 Col-0 × 4x Col-0			Partially	-0.203297	0.0293718	4	-6.9215	0.0022867
													Aborted	-0.734406	0.0312256	4	-23.5194	1.93745e-05

## Sheet: Table S4
Table S4: Manually annotated seeds and test statistics, complementary to Fig. 3C. Model-estimated probabilities (± SE) that a seed from each genotype falls into the indicated phenotype category (Normal, partially collapsed, fully collapsed), based on a quasi-multinomial logistic regression model. Lower and upper confidence limits (lower.CL, upper.CL) represent 95% confidence intervals on the prob…
Image Name	Total	Normal	Partially Collapsed	Fully Collapsed	%Normal	%Partially Collapsed	%Fully Collapsed	Genotype			Genotype	Condition	prob	SE	lower.CL	upper.CL	Letters
xhb720	104	104	0	0	100	0	0	F1 Col-0 × Col-0			Col2x	Normal	0.992147	0.00382427	0.981529	1.00276	b
xhb721	203	202	1	0	99.5074	0.492611	0	F1 Col-0 × Col-0			Col3x	Normal	0.0165137	0.00566141	0.000795092	0.0322323	a
xhb722	247	245	1	1	99.1903	0.404858	0.404858	F1 Col-0 × Col-0			Col2x	Partially	0.00436259	0.00285537	-0.00356519	0.0122904	a
xhb723	148	3	17	128	2.02703	11.4865	86.4865	F1 Col-0 × 4x Col-0			Col3x	Partially	0.112844	0.0140559	0.0738189	0.15187	b
xhb724	149	0	15	134	0	10.0671	89.9329	F1 Col-0 × 4x Col-0			Col2x	Aborted	0.00349055	0.00255521	-0.00360386	0.010585	a
xhb725	176	1	20	155	0.568182	11.3636	88.0682	F1 Col-0 × 4x Col-0			Col3x	Aborted	0.870642	0.0149085	0.829249	0.912035	b
xhb749	205	204	0	1	99.5122	0	0.487805	F1 Col-0 × Col-0
xhb750	202	201	1	0	99.505	0.49505	0	F1 Col-0 × Col-0
xhb751	185	181	2	2	97.8378	1.08108	1.08108	F1 Col-0 × Col-0
xhb752	213	4	20	189	1.87793	9.38967	88.7324	F1 Col-0 × 4x Col-0			Pairwise	Condition	estimate	SE	df	t.ratio	p-value
xhb753	224	1	15	208	0.446429	6.69643	92.8571	F1 Col-0 × 4x Col-0				Normal	0.975633	0.00683203	4	142.803	1.44232e-08
xhb754	180	9	36	135	5	20	75	F1 Col-0 × 4x Col-0				Partially	-0.108482	0.014343	4	-7.5634	0.00163792
												Aborted	-0.867151	0.0151259	4	-57.3288	5.54343e-07

## Sheet: Table S5
Table S5: Total seeds counts per picture, counted manually and with Samplify.
Image Name	Manually	Samplify	Genotype
xhb720	104	105	F1 Col-0 × Col-0
xhb721	203	203	F1 Col-0 × Col-0
xhb722	247	252	F1 Col-0 × Col-0
xhb723	148	151	F1 Col-0 × 4x Col-0
xhb724	149	154	F1 Col-0 × 4x Col-0
xhb725	176	178	F1 Col-0 × 4x Col-0
xhb749	205	207	F1 Col-0 × Col-0
xhb750	202	204	F1 Col-0 × Col-0
xhb751	185	186	F1 Col-0 × Col-0
xhb752	213	220	F1 Col-0 × 4x Col-0
xhb753	224	229	F1 Col-0 × 4x Col-0
xhb754	180	177	F1 Col-0 × 4x Col-0

## Sheet: Table S6
Table S6: Seedling establishment results, complementary to Fig. 3F. emmean: estimated marginal mean for each genotype; SE: standard error of the estimated marginal mean; df: degrees of freedom for the estimated marginal mean; asymp.LCL: asymptotic lower confidence limit for the estimated marginal mean. asymp.UCL: asymptotic upper confidence limit for the estimated marginal mean. group: statistica…
Genotype	Image Name	Germinated	Non-germinated	Total	%Germ			Genotype	emmean	SE	df	asymp.LCL	asymp.UCL	.group	p-value
F1 Col-0 × Col-0	xhb720	89	0	89	100			F1 Col-0 x 4x Col-0	-1.01785	0.165998	Inf	-1.3432	-0.6925	a	1.68729e-07
F1 Col-0 × Col-0	xhb721	162	0	162	100			F1 Col-0 x Col-0	5.59595	1.25344	Inf	3.13926	8.05264	b
F1 Col-0 × Col-0	xhb722	153	0	153	100
F1 Col-0 × 4x Col-0	xhb723	25	80	105	23.8095
F1 Col-0 × 4x Col-0	xhb724	33	105	138	23.913
F1 Col-0 × 4x Col-0	xhb725	34	117	151	22.5166
F1 Col-0 × Col-0	xhb749	131	0	131	100
F1 Col-0 × Col-0	xhb750	140	2	142	98.5915
F1 Col-0 × Col-0	xhb751	133	1	134	99.2537
F1 Col-0 × 4x Col-0	xhb752	37	116	153	24.183
F1 Col-0 × 4x Col-0	xhb753	36	151	187	19.2513
F1 Col-0 × 4x Col-0	xhb754	67	73	140	47.8571

## Sheet: Table S7
Table S7: Samplify annotated seeds in categories, complementary to Fig. 4A and 4B.
Iteration	Seedpopulation	Image Name	Total	Normal	Partially	Aborted	%Normal	%Partially	%Aborted	%High Confidence Prediction(>0.7)	Avg. Prediction Confidence (%)
1	A	A1	171	1	45	125	0.58	26.32	73.1	55.56	72.93
2	A	A2	169	1	41	127	0.59	24.26	75.15	65.09	75.18
3	A	A3	168	4	37	127	2.38	22.02	75.6	58.33	73.48
4	A	A4	169	4	32	133	2.37	18.93	78.7	62.13	74
5	A	A5	167	3	49	115	1.8	29.34	68.86	55.09	71.84
6	A	A6	159	1	36	122	0.63	22.64	76.73	61.64	74.71
7	A	A7	167	0	29	138	0	17.37	82.63	62.28	75.15
1	B	B1	236	6	26	204	2.54	11.02	86.44	77.97	83.25
2	B	B2	233	6	28	199	2.58	12.02	85.41	75.54	80.37
3	B	B3	236	6	25	205	2.54	10.59	86.86	77.12	81.13
4	B	B4	239	9	30	200	3.77	12.55	83.68	71.13	77.9
5	B	B5	234	6	22	206	2.56	9.4	88.03	77.78	82.41
6	B	B6	238	10	34	194	4.2	14.29	81.51	68.07	76.77
7	B	B7	238	11	31	196	4.62	13.03	82.35	71.01	77.92
1	C	C1	159	32	33	94	20.13	20.75	59.12	63.52	75.37	Fig. 4A
2	C	C2	161	27	41	93	16.77	25.47	57.76	59.01	73.75	Fig. 4A
3	C	C3	160	33	42	85	20.62	26.25	53.12	63.12	74.58	Fig. 4A
4	C	C4	157	30	41	86	19.11	26.11	54.78	63.69	76.07	Fig. 4A
5	C	C5	156	31	44	81	19.87	28.21	51.92	62.82	74.94	Fig. 4A
6	C	C6	158	38	33	87	24.05	20.89	55.06	65.82	76.47	Fig. 4A
7	C	C7	154	33	38	83	21.43	24.68	53.9	64.29	75.87	Fig. 4A
1	D	D1	101	100	0	1	99.01	0	0.99	85.15	88.44
2	D	D2	101	100	0	1	99.01	0	0.99	91.09	89.69
3	D	D3	101	99	1	1	98.02	0.99	0.99	91.09	89.07
4	D	D4	98	97	0	1	98.98	0	1.02	87.76	86.91
5	D	D5	100	98	1	1	98	1	1	86	86.93
6	D	D6	99	97	1	1	97.98	1.01	1.01	87.88	87.68
7	D	D7	101	94	5	2	93.07	4.95	1.98	80.2	82.4
1	E	E1	49	47	1	1	95.92	2.04	2.04	87.76	84.17
2	E	E2	50	47	1	2	94	2	4	72	78.85
3	E	E3	49	47	0	2	95.92	0	4.08	63.27	78.47
4	E	E4	49	47	1	1	95.92	2.04	2.04	85.71	84.93
5	E	E5	47	46	0	1	97.87	0	2.13	87.23	84.22
6	E	E6	49	46	2	1	93.88	4.08	2.04	89.8	85.51
7	E	E7	47	43	3	1	91.49	6.38	2.13	87.23	84.07
1	F	F1	109	27	3	79	24.77	2.75	72.48	81.65	85.01
2	F	F2	112	26	5	81	23.21	4.46	72.32	78.57	82.12
3	F	F3	109	26	1	82	23.85	0.92	75.23	83.49	85.01
4	F	F4	114	26	3	85	22.81	2.63	74.56	88.6	86.59
5	F	F5	111	26	3	82	23.42	2.7	73.87	88.29	87.29
6	F	F6	113	25	3	85	22.12	2.65	75.22	85.84	84.29
7	F	F7	108	26	2	80	24.07	1.85	74.07	89.81	86.62

## Sheet: Table S8
Table S8: Reproducibility calculation results per seed population and abortion category, complementary to Fig. 4B. SD: Standard deviation; CV: Coefficient of Variation; (SD/mean); CV_percentage: CV*100. Reproducibly: 1-CV. NA indicates instances with less than 10 observations.
Seedpopulation	Category	Mean	sd	CV_percent	Reproducibility			Mean
A	Total	167.143	3.84831	2.30241	0.976976			SD
A	Normal	2	1.63299	NA	NA			CV	SD/mean
A	Partially	38.4286	7.0677	18.3918	0.816082			CV_percentage	CV *100
A	Aborted	126.714	7.40977	5.84762	0.941524			Reproducibility	1-CV
B	Total	236.286	2.21467	0.937285	0.990627
B	Normal	7.71429	2.21467	NA	NA
B	Partially	28	4.04145	14.4338	0.855662
B	Aborted	200.571	4.61364	2.30025	0.976997
C	Total	157.857	2.4103	1.52688	0.984731
C	Normal	32	3.3665	10.5203	0.894797
C	Partially	38.8571	4.37526	11.2598	0.887401
C	Aborted	87	4.86484	5.59177	0.944082
D	Total	100.143	1.21499	1.21325	0.987868
D	Normal	97.8571	2.1157	2.16203	0.97838
D	Partially	1.14286	1.77281	NA	NA
D	Aborted	1.14286	0.377964	NA	NA
E	Total	48.5714	1.13389	2.33449	0.976655
E	Normal	46.1429	1.46385	3.17243	0.968276
E	Partially	1.14286	1.06904	NA	NA
E	Aborted	1.28571	0.48795	NA	NA
F	Total	110.857	2.26779	2.04568	0.979543
F	Normal	26	0.57735	2.22058	0.977794
F	Partially	2.85714	1.21499	NA	NA
F	Aborted	82	2.3094	2.81634	0.971837

## Sheet: Table S9
Table S9: Relative Samplify prediction results for each category and seed population at different lighting condition, complementary to Fig. 4D.
Category	Seed_population	normal_light%	dark%	bright%	dark-normal%	bright-normal%
normalSeed	B	2.99	6.81	6.75	3.82	3.76
normalSeed	C	23.57	22.93	29.11	-0.64	5.54
normalSeed	F	18.69	22.43	24.07	3.74	5.38
partiallySeed	B	10.68	17.02	3.8	6.34	-6.88
partiallySeed	C	22.93	36.31	12.03	13.38	-10.9
partiallySeed	F	11.21	35.51	2.78	24.3	-8.43
abortedSeed	B	86.32	76.17	89.45	-10.15	3.13
abortedSeed	C	53.5	40.76	58.86	-12.74	5.36
abortedSeed	F	70.09	42.06	73.15	-28.03	3.06

[truncated: 9 more sheets: Table S10, Table S11, Table S12, Table S13, Table S14, Table S15, Table S16, Table S17, Table S18]
